# Supplementary material for: Salvadoran Celastraceae Species as a Source of Antikinetoplastid Quinonemethide Triterpenoids
Source: Plants (Basel). 2024 Jan 25;13(3):360. doi: 10.3390/plants13030360 (PMC10857229; doi:10.3390/plants13030360)
Supplement: Supplementary file 1 [file plants-13-00360-s001.zip]

Archive with 1 entries (1 files):
- plants-2784014-supplementary.pdf
